# Supplementary material for: A landscape analysis of clinical trials and infant clinical trials in Kenya, Ethiopia, and Nigeria
Source: Front Epidemiol. 2024 Aug 15;4:1417419. doi: 10.3389/fepid.2024.1417419 (PMC11357950; doi:10.3389/fepid.2024.1417419)
Supplement: Supplementary file 1 [file Table1.xlsx]

## Sheet: Clinical Trial Institutions
Institutions carrying out Clinical Trials in Ethiopia
The institution where the research is to be/ has been undertaken
	Location
1	Dilla University
2	Addis Ababa University
3	Alert Hospital, Ethiopia
4	Jimma University
5	University of Gondar
6	Ethiopian Health and Nutrition Research Institute
7	Oromia Regional Health Bureau, Ethiopia
8	Bahir Dar University
9	Arba Minch University
10	Ethiopian Public Health Institute
11	St. Paul's Hospital Millennium Medical College, Ethiopia
12	Haramaya University,Ethiopia
13	Amanuel Mental Specialized Hospital
14	The Carter Center
15	Black Lion Hospital (BLH)
16	Butajira Hospital Butajira, Southern Nationality, Ethiopia
17	Tigray Regional Health Bureau, Department for Diseases Prevention and Control Mekelle, Tigray, Ethiopia
18	Bishoftu Malaria Center Debre Zeit, Ethiopia
19	Batu Health Center Zeway, Ethiopia
20	Armauer Hansen Research Institute, Ethiopia
21	Amhara Public Health Institute
22	Institute of Traditional Medicine
23	Menelik II Hospital
24	Hawasa university comprehensive referal hospital

## Sheet: All Clinical Trials in Ethiopia
OfficialScientificTitle	TrialType	TrialPhase	ActualStartDate	CompletionDate	RecruitmentStatus	PublicationURL	Diseases	AgeGroup	Gender	MinAge	MinAgeType	MaxAge	MaxAgeType	RecruitmentCentreName	RecruitmentCentreStreetAddress	RecruitmentCentreCountry	CollaboratorName	CollaboratorCountry
Treating moderate acute malnutrition: Effect of local ingredient based supplementary food in treating Moderate Acute Malnutrition among children aged 6 to 59 months in Southern Ethiopia: A randomized controlled trial.	RCT	Phase-3	2018-08-21	1900-01-01	Recruiting		Nutritional, Metabolic, Endocrine	Infant: 1 Month-23 Month; Preschool Child: 2 Year-5 Year	Both	6	Month(s)	59	Month(s)	Damot pulassa Bibiso Olola; Damot Pulassa Waribira Suqe; Damot Pulassa Ade Shanto; Damot pulassa Tomtome; Damot pulassa Lera	No street adress; No street adress; No street adress; No street adress; No street adress	Ethiopia; Ethiopia; Ethiopia; Ethiopia; Ethiopia	Wolaita Zone administration	Ethiopia
The roles of selected micro-nutrient supplementation and key complementary feeding message on linear growth of children 6-36 months, Ethiopia. A cluster randomised trial.	RCT	Phase-1	1900-01-01	1900-01-01	Closed to recruitment,follow-up continuing		Nutritional, Metabolic, Endocrine	Infant: 1 Month-23 Month	Both	6	Month(s)	24	Month(s)	productive safety net targeted ares of Amhara and Oromia regions in Ethiopia	Street address is not applicable in the area rather names of district	Ethiopia	Professor Barbara stocker; Dr.Kaleab Baye	United States of America; Ethiopia
Comparison of Thoracic Paravertebral Block and Transversus Abdominis Plane Block for Postoperative Analgesisa in Major Gynecologic Surgery: Randomized Controlled Clinical Trial, Dilla University Referral Hospital, Dilla Town, South Ethiopia; 2018	RCT	Phase-4	2018-09-15	2019-01-30	Completed		Obstetrics and Gynecology; Anaesthesia	Adult: 19 Year-44 Year; Middle Aged: 45 Year(s)-64 Year(s); Adolescent: 13 Year-18 Year; Aged: 65+ Year(s)	Female	18	Year(s)	65	Year(s)	Dilla University Referral Hopsital	Dilla Town, Gedeo Zone, SNNPR, south Ethiopia	Ethiopia	Nugusu Ayalew	Ethiopia
A Randomized Controlled Trial of Cognitive Behavioral Therapy Outcome for Adherence and Depression (CBT-AD) among people living with HIV/AIDS who have been on Anti Retro viral therapy (ART) follow up at Jimma University Medical Center (JUMC) 2017/018	RCT	Phase-3	2018-01-01	2019-06-30	Completed		Infections and Infestations; Mental and Behavioural Disorders	Adult: 19 Year-44 Year; Adolescent: 13 Year-18 Year; Middle Aged: 45 Year(s)-64 Year(s); Aged: 65+ Year(s); 80 and over: 80+ Year	Both	18	Year(s)	80	Year(s)	Jimma University Medical center ART clinic	Jimma	Ethiopia
Comparison of Preemptive Paracetamol, Paracetamol-Diclofenac and Paracetamol-Tramadol Combination on Postoperative Pain in Patient Undergoing Elective Abdominal Surgery Under General Anesthesia at Hawassa Referral Hospital, Ethiopia 2018	RCT	Phase-4	2018-02-05	2019-02-28	Completed		Surgery; Anaesthesia	Adult: 19 Year-44 Year; Middle Aged: 45 Year(s)-64 Year(s); Aged: 65+ Year(s)	Both	18	Year(s)	65	Year(s)	Hawassa referral hospital	19/105	Ethiopia	Hailemariam Mulgeta	Ethiopia
Effectiveness Of Intravenous Dexamethasone On Fascia Iliaca Compartment Block with Bupivacaine As Part Of Postoperative Multimodal Analgesia For An Open Reduction And Internal Fixation Surgery Of Femoral Fracture In Hawassa University Comprehensive Specialized Hospital, South Ethiopia, 2018.	RCT	Phase-4	2018-10-01	2019-01-30	Completed		Anaesthesia	Adult: 19 Year-44 Year; Middle Aged: 45 Year(s)-64 Year(s); Aged: 65+ Year(s)	Both	19	Year(s)	65	Year(s)	Hawassa university comprehensive specialized hospital	Anesthesia departement	Ethiopia	Semagn Mekonnen	Ethiopia
Effectiveness of leg elevation on prevention of post spinal hypotension for those patients who undergo elective caesarean section under spinal anesthesia.	RCT	Phase-4	2019-03-10	1900-01-01	Completed		Anaesthesia	Adult: 19 Year-44 Year; Adolescent: 13 Year-18 Year	Female	18	Year(s)	35	Year(s)	Dilla university Referral hospital	Dilla	Ethiopia	Hailemariam Mulugeta head department of anesthesiology and critical care	Ethiopia
Prophylactic efficacy of intravenous atropine with crystalloid co-loading to prevent post-spinal hypotension in parturient undergoing cesarean delivery at Dilla University Referral Hospital, Southern Ethiopia, 2017	RCT	Phase-4	2017-04-05	2019-07-30	Completed		Pregnancy and Childbirth	Adult: 19 Year-44 Year; Middle Aged: 45 Year(s)-64 Year(s)	Female	18	Year(s)	50	Year(s)	Dilla University Refferal Hospital	341	Ethiopia	Hailemariam Mulgeta	Ethiopia
Safety and efficacy of Dolutegravir and EFV400 for pregnant and breastfeeding women: a randomized non-inferiority clinical trial	RCT	Phase-4	2019-06-01	1900-01-01	Recruiting		Infections and Infestations	Adult: 19 Year-44 Year	Female	18	Year(s)	45	Year(s)	Hawassa University Referral Hospital ; JCRC	NA; NA	Ethiopia; Uganda	Makerere University ; Karolinska Intitutet; Istituto Superiore di Sanita	Uganda; Sweden; Italy
Effectiveness of Prophylactic Intravenous Ondansetron to Reduce Pruritis after Intrathecal Fentanyl among Patients Undergoing Elective Cesarean Section in Worabe Comprehensive Specialized Hospital Southern Ethiopia, 2019.	RCT	Phase-4	2019-10-25	2019-12-30	Completed	http://www.pactr.org/	Anaesthesia	Adult: 19 Year-44 Year	Female	18	Year(s)	45	Year(s)	Worabe comprehensive specialized hospital	siltie	Ethiopia	Sileshi Abiy; Shukralla Shifa	Ethiopia; Ethiopia
Analgesic Efficacy of bilateral superficial cervical plexus block for thyroid surgery under general anesthesia; a prospective cohort study	CCT	Phase-4	2016-02-01	2016-05-30	Completed		Anaesthesia	Adult: 19 Year-44 Year; Middle Aged: 45 Year(s)-64 Year(s); Aged: 65+ Year(s); 80 and over: 80+ Year; Adult: 19 Year-44 Year; Middle Aged: 45 Year(s)-64 Year(s); Aged: 65+ Year(s)	Both; Both	18	Year(s)	66	Year(s)	University of Gondar Hospital	Atse Bakafa Street	Ethiopia	Bethelihem Habtu Bezawit Haile and Biresaw Ayen were data collectors	Ethiopia
Comparison of Spinal Morphine and Transverse Abdominis Plane Block for Postoperative Pain Management in Patients Undergone Cesarean Section Under Spinal Anesthesia : Randomized control trial	RCT	Phase-4	2020-01-15	2020-07-10	Active, not recruiting		Surgery; Anaesthesia	Adult: 19 Year-44 Year	Female	18	Year(s)	45	Year(s)	Dilla University Referral Hospital	Dilla	Ethiopia	Semagn Mokennon	Ethiopia
Comparison of intravenous fentanyl versus lidocaine for attenuation of hemodynamic response to laryngoscopy and endotracheal intubation in patients undergoing elective surgery in Dilla university referral hospital, Ethiopia 2018.	RCT	Phase-4	2018-07-10	2019-01-31	Completed		Anaesthesia	Adult: 19 Year-44 Year; Middle Aged: 45 Year(s)-64 Year(s)	Both	18	Year(s)	65	Year(s)	Dilla University referral hospital	15	Ethiopia	Derartu Neme; Zemedu Aweke; Simeneh Mola	Ethiopia; Ethiopia; Ethiopia
Effectiveness of intravenous lidocaine for prevention of suxamethonium induced fasciculation and myalgia in patient undergoing elective surgery	RCT	Phase-4	1900-01-01	1900-01-01	Not yet recruiting		Surgery; Anaesthesia	Adult: 19 Year-44 Year	Both	18	Year(s)	60	Year(s)	DILLA UNIVERSITY REFERRAL HOSPITAL	14	Ethiopia	SIMENEH MOLA; BEDRU JEMAL ; ZEMEDU AWEKE	Ethiopia; Ethiopia; Ethiopia
Comparative Study of the efficacy of tramadol and fentanyl as adjuvant to bupivacaine on brachial plexus block: A Double blind, Prospective, Randomized Study	RCT	Phase-4	2018-10-01	2019-01-31	Completed		Anaesthesia	Adult: 19 Year-44 Year; Middle Aged: 45 Year(s)-64 Year(s); Adolescent: 13 Year-18 Year	Both	18	Year(s)	60	Year(s)	Hawassa University Comprehensive Specialized Hospital	Hawassa University Comprehensive Specialized Hospital	Ethiopia	Hawassa specialised refferal Hospital staffs	Ethiopia
Combining long-lasting insecticidal nets, House screening and Push-Pull agricultural technology for malaria prevention in Ethiopia: study protocol for a Household randomized controlled trial	RCT	Phase-3	2020-09-01	2022-12-31	Completed		Infections and Infestations	New born: 0 Day-1 Month; Infant: 0 Month-23 Month; Infant: 1 Month-23 Month; Preschool Child: 2 Year-5 Year; Child: 6 Year-12 Year; Adolescent: 13 Year-18 Year	Both	1	Year(s)	14	Year(s)	Jabi Tehnan District Health Bureau	First Road	Ethiopia
Effectiveness of Intravenous Fentanyl, Femoral Nerve Block and Fascia Iliaca Block on Reducing Pain During Positioning for Spinal Anesthesia in Elective Adult Patients undergoing Surgery for Femoral Fracture at Hawassa University Comprehensive Specialized Hospital, SNNPR, Ethiopia 2019.	RCT	Phase-4	1900-01-01	1900-01-01	Not yet recruiting		Surgery; Orthopaedics; Anaesthesia	Adult: 19 Year-44 Year; Middle Aged: 45 Year(s)-64 Year(s)	Both	18	Year(s)	60	Year(s)	HAWASSA UNIVERSITY COMPREHENSIVE SPECIALIZED HOSPITAL	2421	Ethiopia
Effectiveness of Ketofol versus Propofol Induction on Hemodynamic Profiles in Adult Elective Surgical Patients: - A Double Blind Randomized Controlled Trial.	RCT	Phase-1	2020-08-20	2020-12-30	Not yet recruiting		Anaesthesia	Adult: 19 Year-44 Year; Middle Aged: 45 Year(s)-64 Year(s); Aged: 65+ Year(s)	Both	18	Year(s)	65	Year(s)	Dilla University Referral and Teaching Hospital	Dilla University Referral Hospital in Dilla Town	Ethiopia
In vivo and in vitro anti-hookworm effect of Single dose of Albendazole among outpatients at Adet primary Hospital, Northwest, Ethiopia	RCT	Phase-4	2021-02-01	2021-03-21	Completed		Infections and Infestations	Preschool Child: 2 Year-5 Year; Child: 6 Year-12 Year; Adolescent: 13 Year-18 Year; Adult: 19 Year-44 Year; Middle Aged: 45 Year(s)-64 Year(s); Aged: 65+ Year(s)	Both	2	Year(s)	73	Year(s)	Adet primary Hospital in Yilmana Dendssa woreda	West Gojam	Ethiopia
Effect of prophylactic ondansetron for prevention of spinal induced hypotension and bradycardia in parturients undergoing elective cesarean delivery under spinal anesthesia, a randomized controlled trial	RCT	Phase-4	1900-01-01	1900-01-01	Not yet recruiting		Surgery; Obstetrics and Gynecology; Anaesthesia	Adult: 19 Year-44 Year	Female	18	Year(s)	35	Year(s)	dilla university referral hospital	dilla	Ethiopia	Semagne Mekonnen	Ethiopia
Therapeutic Effectiveness of Artemether-Lumefantrine or Artesunate-Pyronaridine Plus Single Dose Primaquine for the Treatment of Uncomplicated Plasmodium falciparum and Chloroquine or Artesunate-Pyronaridine Plus 14 Days Primaquine for Uncomplicated Plasmodium vivax.	RCT	Phase-4	1900-01-01	1900-01-01	Recruiting		Infections and Infestations	Adult: 19 Year-44 Year; Middle Aged: 45 Year(s)-64 Year(s); Aged: 65+ Year(s); Adolescent: 13 Year-18 Year; 80 and over: 80+ Year	Both	18	Year(s)	80	Year(s)	Maksegnit Health center; Enfranz Health center; Metehara Health center	Maksegnit; Enfranz; Metehara	Ethiopia; Ethiopia; Ethiopia	Teun Bousema	Netherlands
Developing Paediatric Primaquine â€“ Assessing new paediatric tablets of primaquine as radical cure in Ethiopia	RCT	Phase-2	1900-01-01	1900-01-01	Not yet recruiting		Infections and Infestations	Infant: 1 Month-23 Month; Preschool Child: 2 Year-5 Year; Child: 6 Year-12 Year; Adolescent: 13 Year-18 Year	Both	6	Month(s)	15	Year(s)	Armauer Hansen Research InstituteAHRI	Jimma Road, ALERT Compound	Ethiopia	Mahidol Oxford Tropical Medicine Clinical Research unit MORU; Ministry of Health Ethiopia	Thailand; Ethiopia
â€˜A PHASE II/ III, OPEN LABEL, MULTICENTRE, RANDOMISED CLINICAL TRIAL TO EVALUATE THE SAFETY AND EFFICACY OF THERMOTHERAPY FOR THE TREATMENT OF UNCOMPLICATED CUTANEOUS LEISHMANIASIS CASESâ€™	RCT	Phase-3	1900-01-01	1900-01-01	Not yet recruiting		Infections and Infestations; Skin and Connective Tissue Diseases	Adult: 19 Year-44 Year; Middle Aged: 45 Year(s)-64 Year(s)	Both	18	Year(s)	60	Year(s)	Arba Minch general hospital ; Felege Ghion Specialized and Teaching hospital ; Boru Media Hospital ; ALERT Center	Arbamich ; Bahir Dar; South Wollo; Jimma road	Ethiopia; Ethiopia; Ethiopia; Ethiopia	Drugs for Neglected Diseases initiative	Switzerland
effect of Intrathecal Pethidine on Incidence & Severity of Shivering during Cesarean section under Spinal anesthesia from April 2020 to January 2021	RCT	Phase-4	1900-01-01	1900-01-01	Completed		Pregnancy and Childbirth; Anaesthesia	Adult: 19 Year-44 Year; Adolescent: 13 Year-18 Year; Middle Aged: 45 Year(s)-64 Year(s)	Female	18	Year(s)	45	Year(s)	dilla university referral hospita	dilla	Ethiopia
Single dose oral bioequivalence study of Primaquine 15 mg tablet (test product) and Primaquine 15 mg tablet (reference product) in healthy adult human subjects under fasting conditions	RCT	Phase-1	1900-01-01	1900-01-01	Not yet recruiting		Other	Adult: 19 Year-44 Year; Middle Aged: 45 Year(s)-64 Year(s)	Both	18	Year(s)	55	Year(s)	Armauer Hansen Research Institute	Zenebework, JImma Road, ALERT Compound	Ethiopia
Hemodynamic and Analgesic Effectiveness of Pre-mixed versus Sequential Administration of Intrathecal Fentanyl with Hyperbaric Bupivacaine for Patients Undergoing Cesarean Section at Dilla University Referral Hospital, Southern Ethiopia, 2021: a Randomized Controlled Trial.	RCT	Phase-3	2022-05-05	2023-06-07	Closed to recruitment,follow-up continuing		Obstetrics and Gynecology; Anaesthesia	Adult: 19 Year-44 Year	Female	18	Year(s)	45	Year(s)	Dilla Unvirsity Hospital	Dilla,Ethiopia	Ethiopia
THE EFFECTS OF HYPERBARIC AND ISOBARIC BUPIVACAINE ON POST SPINAL HEMODYNAMICS PROFILES AND BLOCK CHARACTERISTICS AMONG PARTURIENTS UNDERGOING ELECTIVE CESAREAN SECTION	RCT	Phase-4	2022-06-16	2022-08-30	Not yet recruiting		Anaesthesia	Adult: 19 Year-44 Year	Female	18	Year(s)	45	Year(s)	Dilla University Referral Hospital	Dilla	Ethiopia	Abebayehu Zemedkun	Ethiopia
Effectiveness of different doses of dexmedetomidine on intraoperative hemodynamic profiles and postoperative pain in patients undergoing abdominal surgery: a randomized controlled trial	RCT	Phase-4	2022-08-01	2022-12-31	Not yet recruiting		Circulatory System; Surgery; Anaesthesia	Adult: 19 Year-44 Year; Middle Aged: 45 Year(s)-64 Year(s)	Both	18	Year(s)	65	Year(s)	Dilla University Referral Hospital	Dilla, Ethiopia	Ethiopia	Teshome Regasa; Darartu Neme	Ethiopia; Ethiopia

## Sheet: Infant clinical trials
OfficialScientificTitle	TrialType	TrialPhase	ActualStartDate	CompletionDate	RecruitmentStatus	PublicationURL	Diseases	AgeGroup	Gender	MinAge	MinAgeType	MaxAge	MaxAgeType	RecruitmentCentreName	RecruitmentCentreCountry	CollaboratorName	CollaboratorCountry
Treating moderate acute malnutrition: Effect of local ingredient based supplementary food in treating Moderate Acute Malnutrition among children aged 6 to 59 months in Southern Ethiopia: A randomized controlled trial.	RCT	Phase-3	2018-08-21	1900-01-01	Recruiting		Nutritional, Metabolic, Endocrine	Infant: 1 Month-23 Month; Preschool Child: 2 Year-5 Year	Both	6	Month(s)	59	Month(s)	Damot pulassa Bibiso Olola; Damot Pulassa Waribira Suqe; Damot Pulassa Ade Shanto; Damot pulassa Tomtome; Damot pulassa Lera	Ethiopia; Ethiopia; Ethiopia; Ethiopia; Ethiopia	Wolaita Zone administration	Ethiopia
The roles of selected micro-nutrient supplementation and key complementary feeding message on linear growth of children 6-36 months, Ethiopia. A cluster randomised trial.	RCT	Phase-1	1900-01-01	1900-01-01	Closed to recruitment,follow-up continuing		Nutritional, Metabolic, Endocrine	Infant: 1 Month-23 Month	Both	6	Month(s)	24	Month(s)	productive safety net targeted ares of Amhara and Oromia regions in Ethiopia	Ethiopia	Professor Barbara stocker; Dr.Kaleab Baye	United States of America; Ethiopia
Combining long-lasting insecticidal nets, House screening and Push-Pull agricultural technology for malaria prevention in Ethiopia: study protocol for a Household randomized controlled trial	RCT	Phase-3	2020-09-01	2022-12-31	Completed		Infections and Infestations	New born: 0 Day-1 Month; Infant: 0 Month-23 Month; Infant: 1 Month-23 Month; Preschool Child: 2 Year-5 Year; Child: 6 Year-12 Year; Adolescent: 13 Year-18 Year	Both	1	Year(s)	14	Year(s)	Jabi Tehnan District Health Bureau	Ethiopia
In vivo and in vitro anti-hookworm effect of Single dose of Albendazole among outpatients at Adet primary Hospital, Northwest, Ethiopia	RCT	Phase-4	2021-02-01	2021-03-21	Completed		Infections and Infestations	Preschool Child: 2 Year-5 Year; Child: 6 Year-12 Year; Adolescent: 13 Year-18 Year; Adult: 19 Year-44 Year; Middle Aged: 45 Year(s)-64 Year(s); Aged: 65+ Year(s)	Both	2	Year(s)	73	Year(s)	Adet primary Hospital in Yilmana Dendssa woreda	Ethiopia
Developing Paediatric Primaquine â€“ Assessing new paediatric tablets of primaquine as radical cure in Ethiopia	RCT	Phase-2	1900-01-01	1900-01-01	Not yet recruiting		Infections and Infestations	Infant: 1 Month-23 Month; Preschool Child: 2 Year-5 Year; Child: 6 Year-12 Year; Adolescent: 13 Year-18 Year	Both	6	Month(s)	15	Year(s)	Armauer Hansen Research InstituteAHRI	Ethiopia	Mahidol Oxford Tropical Medicine Clinical Research unit MORU; Ministry of Health Ethiopia	Thailand; Ethiopia

## Sheet: Infant Clinical Trials Institut
	Institutions carrying out infant Clinical Trials
1	Jabi Tehnan District Health Bureau
2	Adet primary Hospital in Yilmana Dendssa woreda
3	Armauer Hansen Research InstituteAHRI
