# Supplementary material for: A landscape analysis of clinical trials and infant clinical trials in Kenya, Ethiopia, and Nigeria
Source: Front Epidemiol. 2024 Aug 15;4:1417419. doi: 10.3389/fepid.2024.1417419 (PMC11357950; doi:10.3389/fepid.2024.1417419)
Supplement: Supplementary file 2 [file Table2.xlsx]

## Sheet: Clinical Trial Institutions
Institutions carrying out Clinical Trials in Ethiopia
The institution where the research is to be/ has been undertaken
	Location
1	University College Hospital, Ibadan
2	University of Lagos, Nigeria
3	Ladoke Akintola University of Technology Teaching Hospital, Ogbomoso
4	Alex Ekwueme Federal University Teaching Hospital
5	University of Ibadan
6	Lagos State University
7	Bayero University Kano, Nigeria
8	Aminu Kano Teaching Hospital
9	Lagos Island Maternity Centre
10	University of Abuja Teaching Hospital Abuja, Federal Capital Territory, Nigeria
11	University College Hospital, Ibadan, Oyo, Nigeria
12	Obafemi Awolowo University Teaching Hospital
13	Damboa Hospital Borno state
14	Park Lane hospital Enugu state
15	Bowen University Teaching Hospital Ogbomoso, Oyo State, Nigeria
16	University Of Nigeria Teaching Hospital
17	University of Ilorin Teaching Hospital
18	Jos University Teaching Hospital
19	Sacred Heart Hospital Lantoro, Abeokuta, Nigeria
20	Irrua Specialist Teaching Hospital Irrua, Edo State, Nigeria
21	Federal Medical Center of Owo Owo, Ondo State, Nigeria
22	Olabisi Onabanjo University Teaching Hospital Sagamu, Ogun State, Nigeria
23	Aminu Kano Teaching Hospital Kano, Nigeria
24	Central Primary Health Centre, Ukpenu
25	University of Port Harcourt Teaching Hospital
26	Barau Dikko Teaching Hospital/Kaduna State University
27	University of Calabar Teaching Hospital
28	Snakebite Research and Treatment Hospital
29	Nnamdi Azikiwe University Teaching Hospital
30	LUTH Lagos Isolation Center
31	Rivers State University Teaching Hospital
32	Mainland Infectious Disease Hospital Yaba

## Sheet: All Clinical Trials in Nigeria
OfficialScientificTitle	TrialType	TrialPhase	ActualStartDate	CompletionDate	RecruitmentStatus	PublicationURL	Diseases	AgeGroup	Gender	MinAge	MinAgeType	MaxAge	MaxAgeType	RecruitmentCentreName	RecruitmentCentreCity	SponsorName
Randomized control trial of the Insight Questions Inventory and tailored visual support strategies versus General support in the management of Perceptual visual disorders/dysfunction in children with cerebral visual palsy.	RCT	Phase-3	2017-12-04	2018-12-21	Completed	http://researchonline.lshtm.ac.uk/cgi/oai2	Other		Both	4	Year(s)	15	Year(s)	Obanliku; Ogoja; Yala; Yakurr; Calabar South; Ikom; Bekwara; Bakassi; Obudu; Boki; Odukpani; Akampka; Akpabuyo Local Government Area; Obubra; Abi; Biase; Calabar Municipality; Etung	Cross River State; Cross River State; Cross River State; Cross River State; Cross River state; Cross River State; Cross River state; Cross River State; Cross River State; Cross River State; Cros River Sate; Cross River State; Cross River State; Cross River State; Cross River State; Cross River State; Cross River State; Cross River State	London School of Hygiene and Tropical Medicine
A Randomised, Double-Blind, Placebo-Controlled Trial of the Effects of Selenium Supplementation on Pregnancy Outcome and Disease Progression in HIV-Infected Pregnant Women in Lagos, Nigeria	RCT	Phase-3	2019-09-02	2019-09-30	Completed		Infections and Infestations; Pregnancy and Childbirth	Adolescent: 13 Year-18 Year; Adult: 19 Year-44 Year; Middle Aged: 45 Year(s)-64 Year(s)	Female	15	Year(s)	49	Year(s)	Lagos University Teaching Hospital	Lagos	College of Medicine University of Lagos; Lagos University Teaching hospital
Effects of Kinesio Taping Plus Combined Chain Exercises Compared to Combined Chain Exercises Alone on Pain, Functional Limitation, Quality of Life and Range of Motion in Individuals with Knee Osteoarthritis	RCT	Phase-3	1900-01-01	1900-01-01	Completed		Musculoskeletal Diseases	Adolescent: 13 Year-18 Year; Adult: 19 Year-44 Year; Middle Aged: 45 Year(s)-64 Year(s); Aged: 65+ Year(s)	Both	18	Year(s)	65	Year(s)	FEDERAL MEDICAL CENTER NGURU; Murtala Muhammad specialist Hospital	NGURU; Kano
EARLY OUTCOMES OF POST OPERATIVE HIP AND PROXIMAL THIGH WOUNDS DRESSED WITH POST-OP OPSITEâ„¢ VERSUS POVIDONE-IODINE BASED DRESSING; A RANDOMIZED TRIAL	RCT	Phase-2	1900-01-01	1900-01-01	Not yet recruiting		Skin and Connective Tissue Diseases; Surgery	Adult: 19 Year-44 Year; Middle Aged: 45 Year(s)-64 Year(s); Aged: 65+ Year(s); 80 and over: 80+ Year; Adolescent: 13 Year-18 Year	Both	18	Year(s)	80	Year(s)	University College Hospital	Ibadan
A multicentre, double blind, randomized, parallel group, clinical trial to compare the sexual pleasure, performance, acceptability and safety of graphene incorporated natural rubber latex condoms and natural rubber latex condoms in healthy humans.	RCT	Phase-3	1900-01-01	1900-01-01	Not yet recruiting	Not Applicable	Other	Adult: 19 Year-44 Year; Middle Aged: 45 Year(s)-64 Year(s); Adolescent: 13 Year-18 Year	Male	18	Year(s)	65	Year(s)	HICI Healthcare Limited; Nigerian Institute of Medical Research NIMR; Center for Bioethics and Research	Lagos; Lagos; Oyo	HLL Lifecare Limited
Effects of Spinal Manipulation Compared with Spinal Mobilization for Lumbar Disc Herniation with Radiculopathy: A Randomized Clinical Trial with 1 Year Follow-up	RCT	Phase-3	2019-09-04	2021-09-15	Completed		Musculoskeletal Diseases	Adult: 19 Year-44 Year; Adolescent: 13 Year-18 Year; Middle Aged: 45 Year(s)-64 Year(s); Aged: 65+ Year(s)	Both	18	Year(s)	65	Year(s)	FEDERAL MEDICAL CENTER NGURU YOBE STATE	YOBE STATE	FEDERAL MEDICAL CENTER NGURU
EFFECTIVENESS OF MINDFULNESS-BASED COGNITIVE THERAPY ON THE MANAGEMENT OF DEPRESSION AMONGST PSYCHIATRIC PATIENTS IN SOKOTO, NIGERIA: RCT	RCT	Phase-1	1900-01-01	1900-01-01	Not yet recruiting		Mental and Behavioural Disorders	Adolescent: 13 Year-18 Year; Adult: 19 Year-44 Year; Middle Aged: 45 Year(s)-64 Year(s); Adolescent: 13 Year-18 Year; Adult: 19 Year-44 Year; Middle Aged: 45 Year(s)-64 Year(s)	Both; Both	18	Year(s)	60	Year(s)	Usman Danfodio Uninersity Teaching Hospital Sokoto; Federal Neuropsychiatry Hospita Kware Sokoto Nigeria	Sokoto State; Kware Local Government	Usman Danfodio University Sokoto
Efficacy and safety of MojeagaÂ® (a special blend of Alchornea, Pennisetum, and Sorghum extracts) in combination with conventional oral iron therapy for correcting anemia in gynecological and obstetrics patients: a pilot randomized clinical trial	RCT	Phase-2	1900-01-01	1900-01-01	Completed		Haematological Disorders; Infections and Infestations; Pregnancy and Childbirth; Obstetrics and Gynecology	Adult: 19 Year-44 Year	Female	18	Year(s)	45	Year(s)	Nnamdi Azikiwe Uiversity Teaching Hospital Nnewi; University Of Nigeria Teaching Hospital; Parklane Hospital	Nnewi; Enugu; Enugu
Comparison of the Effects of Positional Release Therapy and Lumbar Stabilisation Exercises in the Management of Chronic Mechanical Low Back Pain	RCT	Phase-3	2019-01-29	2019-03-29	Completed	Not Yet Published	Musculoskeletal Diseases	Adult: 19 Year-44 Year; Adolescent: 13 Year-18 Year	Both	18	Year(s)	65	Year(s)	RASHEED SHEKONI SPECIALIST HOSPITAL	DUTSE
Efficacy of Lumbar Stabilization and Graded Activity Exercises on Biochemical Mediators of Pain in Patients with Non-Specific Chronic Low Back Pain	RCT	Phase-1	2019-05-06	2020-01-06	Recruiting		Musculoskeletal Diseases	Adult: 19 Year-44 Year; Middle Aged: 45 Year(s)-64 Year(s); Adolescent: 13 Year-18 Year; Aged: 65+ Year(s)	Both	18	Year(s)	65	Year(s)	Orthopaedic Outpatient Physiotherapy Department of Lagos University Teaching Hospital; Orthopaedic Outpatient Physiotherapy Department of National Orthopaedic Hospital Igbobi; Orthopaedic Outpatient Physiotherapy Department of General Hospital Gbagada	Lagos; Lagos; Lagos
Randomized Controlled Trial on the Effectiveness of Silver Diamine Fluoride in Arresting Caries in Children in Lagos Southwest Nigeria	RCT	Phase-3	2020-01-06	2020-08-12	Not yet recruiting		Oral Health	Preschool Child: 2 Year-5 Year; Child: 6 Year-12 Year	Both	3	Year(s)	10	Year(s)	Valentina Montessori Nursery and Primary School; Abimbola Gibson Memorial Primary School; Ambrose Nursery and Primary School; Doseg Nursery and Primary School ; Ajao Estate Primary School; Tender Lilies Star Montessori School; Ronnie Carrie School; Redwood Academy	Gbagada; Surulere ; Lekki; Festac; Ikeja; Somolu; Badagry; Isolo
Effect of niacin on hyperphosphatemia in chronic kidney disease (stages 3-5) patients. A randomized double blind placebo controlled trial.	RCT	Phase-2	1900-01-01	1900-01-01	Recruiting		Kidney Disease	Adult: 19 Year-44 Year; Middle Aged: 45 Year(s)-64 Year(s); Aged: 65+ Year(s)	Both	18	Year(s)	80	Year(s)	Delta state university teaching hospital	Oghara	Edema Oritseweyinmi Great
Comparative Efficacy of Aerobic Exercise and Electrical Stimulation in the Management of Erectile Dysfunction	RCT	Phase-3	2019-07-15	2019-09-15	Recruiting		Urological and Genital Diseases	Adult: 19 Year-44 Year; Middle Aged: 45 Year(s)-64 Year(s); Aged: 65+ Year(s)	Male	25	Year(s)	65	Year(s)	Neurology outpatient and physiotherapy outpatient clinic of Lagos University Teaching Hospital	Lagos
Effects of Neck Stabilization and Isometric Neck Exercises on Non-specific Chronic Neck Pain	RCT	Phase-1	1900-01-01	1900-01-01	Closed to recruitment,follow-up continuing		Musculoskeletal Diseases	Adult: 19 Year-44 Year; Middle Aged: 45 Year(s)-64 Year(s); Aged: 65+ Year(s)	Both	18	Year(s)	70	Year(s)	COLLEGE OF MEDICINE UNIVERSITY OF LAGOS	LAGOS
Investigating the efficacy of some selected Physiotherapy Modalities in the Management of Achilles Tendinopathy and Associated Genetic Variance among Nigerian Footballers.	RCT	Phase-2	2019-08-27	2020-02-28	Completed	Unavailable	Musculoskeletal Diseases	Adult: 19 Year-44 Year; Adolescent: 13 Year-18 Year; Middle Aged: 45 Year(s)-64 Year(s)	Both	18	Year(s)	45	Year(s)	Sport Centre University of Lagos; Lagos University Teaching Hospital; National Stadium; Itedo Playing Ground; Yaba College of Technology Sport Centre; Bishop Age Playing field	Lagos; Lagos; Lagos; Lagos; Lagos; Lagos
Pharmacokinetics, tolerability and safety of favipiravir compared to ribavirin for the treatment of Lassa Fever: A randomized controlled open label phase II clinical trial	RCT	Phase-2	2021-07-30	2022-11-17	Completed		Infections and Infestations	Adult: 19 Year-44 Year; Middle Aged: 45 Year(s)-64 Year(s); Aged: 65+ Year(s); 80 and over: 80+ Year	Both	18	Year(s)	110	Year(s)	Irrua Specialist Teaching Hospital; Federal Medical Centre Owo	Irrua; Owo	Bernhard Nocht Institute for Tropical Medicine
Combined Effects of Two Manual Therapy Techniques than the individual techniques alone in the Management of Lumbar Radiculopathy: A Randomized Controlled Trial	RCT	Phase-3	2019-07-15	2020-08-10	Completed		Musculoskeletal Diseases	Adult: 19 Year-44 Year	Both	19	Year(s)	44	Year(s)	FEDERAL MEDICAL CENTER NGURU	NGURU
Effects of core stabilization and Mckenzie back extension exercises on pain, disability, sleep disturbance in patients with non-specific chronic low back pain.	RCT	Phase-1	2019-07-08	2019-09-19	Recruiting		Orthopaedics	Adult: 19 Year-44 Year; Middle Aged: 45 Year(s)-64 Year(s); Aged: 65+ Year(s)	Both	30	Year(s)	78	Year(s)	Lagos university Teaching Hospital LUTH	lagos
Glycemic effect of tropical fruits in type 2 diabetes patients in a low resource setting: A randomized control trial	RCT	Phase-4	1900-01-01	1900-01-01	Not yet recruiting		Nutritional, Metabolic, Endocrine	Adult: 19 Year-44 Year; Middle Aged: 45 Year(s)-64 Year(s); Aged: 65+ Year(s); 80 and over: 80+ Year	Both	40	Year(s)	100	Year(s)	Federal Medical Centre	Bida
Effects of Periodic Transcranial Direct Current Stimulation in the Management of Individuals with Fibromyalgia Syndrome: Design of a Randomized Clinical Trial with 1 Year Follow-up	RCT	Phase-3	2019-12-02	2020-12-07	Not yet recruiting		Musculoskeletal Diseases	Adult: 19 Year-44 Year	Both	19	Year(s)	44	Year(s)	FEDERAL MEDICAL CENTER NGURU	NGURU
Effect of Staggered Dosing of Artemether Lumefantrin and Ciprofloxacin on Treatment Outcomes in Malaria Typhoid Co-infection in Unwana Southeast Nigeria	CCT	Phase-1	2019-06-03	2019-12-20	Completed		Infections and Infestations	Adult: 19 Year-44 Year; Adolescent: 13 Year-18 Year; Middle Aged: 45 Year(s)-64 Year(s)	Both	18	Year(s)	60	Year(s)	Medical Centre Akanu Ibiam Federal Polytechnic Unwana Afikpo	Afikpo	Nigeria Tertiary Education trust Fund TETFund
Effects of Integrated Neuromuscular Inhibition Technique Compared with Positional Release Technique in the Management of Piriformis Syndrome: A Randomized Clinical Trial	RCT	Phase-3	2019-11-11	2020-10-12	Completed		Musculoskeletal Diseases	Adult: 19 Year-44 Year	Both	19	Year(s)	44	Year(s)	FEDERAL MEDICAL CENTER NGURU	NGURU
Safety and efficacy of photodynamic therapy (with riboflavin as sensitizer) for treatment of malaria in adult Nigerian population: a Phase II study	RCT	Phase-2	1900-01-01	1900-01-01	Not yet recruiting		Infections and Infestations	Adult: 19 Year-44 Year; Middle Aged: 45 Year(s)-64 Year(s)	Both	18	Year(s)	65	Year(s)	Adeoyo State Hospital	Ibadan	Future Minds Development Initiative; Weber Medical
Development of Smart Phone Application: Effects on Pain, Disability and Craniovertebral Angle of Undergraduates with Smart Phone Addiction_x000D_ _x000D_	RCT	Phase-1	2020-01-15	2020-03-31	Active, not recruiting		Musculoskeletal Diseases	Adult: 19 Year-44 Year	Both	18	Year(s)	30	Year(s)	College of Medicine University of Lagos	Lagos	BUILDING RESEARCH AND INNOVATION IN NIGERIANS SCIENCE
Effects of Moderate Aerobic Exercise and Inspiratory Muscle Training on selected Clinical and Haematological Parameters Among Adults with Sickle Cell Disease	RCT	Phase-3	2020-02-03	2020-08-03	Not yet recruiting		Haematological Disorders	Adult: 19 Year-44 Year; Adult: 19 Year-44 Year	Both; Both	18	Year(s)	44	Year(s)	Murtala Mohammed Specialist Hospital Kano; Aminu Kano Teaching Hospital Kano	Kano; Kano	Bayero University Kano
Effects of manual therapy plus sexual advice compared with manual therapy or exercise therapy alone in the management of individuals with radicular LBP: A Randomized Controlled Trial	RCT	Phase-3	2020-02-28	2022-12-30	Completed		Musculoskeletal Diseases	Adult: 19 Year-44 Year; Adult: 19 Year-44 Year	Both; Both	19	Year(s)	44; 55	Year(s)	FEDERAL MEDICAL CENTER NGURU	NGURU
Impact of mobile technologies on cervical cancer screening practices in Lagos, Nigeria: A randomised controlled trial mHealth-Cervix""	RCT	Phase-3	2020-07-31	2021-01-29	Active, not recruiting		Cancer	Adult: 19 Year-44 Year; Middle Aged: 45 Year(s)-64 Year(s); Aged: 65+ Year(s)	Female	25	Year(s)	65	Year(s)	Lagos University Teaching Hospital; Lagos State University Teaching Hospital	Lagos; Ikeja	College of Medicine University of Lagos
Standardized Corn-Soy Blend with Nutrition Education versus Nutrition Education Alone in Community-based Management of Children Under Five Years of Age with Moderate Acute Malnutrition: A Randomized Controlled Clinical Trial_x000D_ _x000D_	RCT	Phase-4	1900-01-01	1900-01-01	Not yet recruiting		Nutritional, Metabolic, Endocrine	Infant: 1 Month-23 Month; Preschool Child: 2 Year-5 Year	Both	6	Month(s)	59	Month(s)	Primary Health Centre Ndon Ebom; Primary Health Centre Mbak Etoi	Uruan; Uyo	University of Uyo
A Randomised, Double Blind, Parallel Group, Multicentre, Phase III Study to Evaluate the Effect of Ticagrelor versus Placebo in Reducing the Number of Vaso-Occlusive Crises in Paediatric Patients Aged 6 Months to <18 Years with Sickle Cell Disease (HESTIA5)	RCT	Phase-3	1900-01-01	1900-01-01	Not yet recruiting		Haematological Disorders	Infant: 0 Month-23 Month; Infant: 1 Month-23 Month; Preschool Child: 2 Year-5 Year; Child: 6 Year-12 Year; Adolescent: 13 Year-18 Year	Both	6	Month(s)	17	Year(s)	Lagos University Teaching Hospital; Department of Paediatrics University of Calabar Teaching Hospital; University of Abuja Teaching Hospital; Nigeria Teaching Hospital; NIMR Tanga Centre; National Institute for Medical Research Mbeya Medical Research Center NIMR MMRC; KorleBu Teaching Hospital Child Health ; Kintampo Health Research Center ; Navrongo Health Research Center ; University of Health …	Lagos; Calabar; Gwagwalada; Enugu; Tanga City; Mbeya; Accra ; Kintampo ; Navrongo ; Ho; Kampala; Nairobi; Siaya; Nairobi; Kisumu; Kombewa; Nairobi	AstraZeneca AB
Effects of Acupuncture Compared with Transcranial Direct Current Stimulations in the Management of Central Post-stroke Pain: A Randomized Clinical Trial	RCT	Phase-3	2021-05-04	2022-05-04	Not yet recruiting		Mental and Behavioural Disorders; Nervous System Diseases	Middle Aged: 45 Year(s)-64 Year(s); Aged: 65+ Year(s)	Both	45	Year(s)	65	Year(s)	FEDERAL MEDICAL CENTER NGURU	NGURU
Effects of scheduled physical activity on depressive symptoms among in-school adolescents in Ondo State, Nigeria.	RCT	Phase-1	2020-02-24	2020-04-03	Recruiting		Mental and Behavioural Disorders	Adolescent: 13 Year-18 Year	Both	12	Year(s)	17	Year(s)	Akure secondary commercial high school; Adu memorial high school.	Akure; Akure
Development and Validation of a Tool to Measure Patient Satisfaction with the Management of Low Back Pain	RCT	Phase-3	2020-10-05	2021-10-04	Not yet recruiting		Musculoskeletal Diseases	Adult: 19 Year-44 Year; Middle Aged: 45 Year(s)-64 Year(s); Aged: 65+ Year(s)	Both	19	Year(s)	65	Year(s)	FEDERAL MEDICAL CENTER NGURU	NGURU
A Multi-Center, Randomized, Double-Blind, Placebo-Controlled Clinical Trial of the Efficacy and Safety of Chloroquine Phosphate, Hydroxychloroquine sulphate and Lopinavir/Ritonavir for the Treatment of COVID-19 in Lagos State._x000D_ _x000D_ _x000D_	RCT	Phase-3	2020-06-15	2021-01-15	Stopped early/ terminated		Infections and Infestations	Adult: 19 Year-44 Year	Both	18	Year(s)	80	Year(s)	Mainland Hospital; Onikan Stadium Isolation Centre; EtiOsa Landmark Isolation Centre; Lekki Isolation Centre; General Hospital Gbagada; Lagos State University Teaching Hospital	Yaba; Lagos; Lagos; Lagos; Lagos; Ikeja	LAGOS STATE GOVERNMENT
Effect of moringa oleifera leaves on the blood glucose, blood pressure, lipid profile and haematological parameters of type 2 diabetics in a rural Nigerian community.	RCT	Phase-2	2014-10-27	2014-11-30	Completed		Nutritional, Metabolic, Endocrine	Middle Aged: 45 Year(s)-64 Year(s); Adult: 19 Year-44 Year; Aged: 65+ Year(s); 80 and over: 80+ Year	Both	40	Year(s)	80	Year(s)	Aroh Medical Clinic Ukehe	Nsukka
Hydroxychloroquine/Azithromycin/Zinc Combination and Hydroxychloroquine/Lopinavir/Ritonavir/Azithromycin/Zinc combination versus the standard of care in The Treatment of Hospitalized COVID-19 Patients	RCT	Phase-3	1900-01-01	1900-01-01	Not yet recruiting		Infections and Infestations	Adult: 19 Year-44 Year; Middle Aged: 45 Year(s)-64 Year(s); Aged: 65+ Year(s)	Both	18	Year(s)	80	Year(s)	University of Abuja Teaching Hospital	Abuja	National Institute for Pharmaceutical Research and Development NIPRD
A Multi-Center, Randomized, Double-Blind, Placebo- Controlled Clinical Trial of the Safety and Efficacy of Convalescent Plasma for the Treatment of COVID-19 in Hospitalized Patients in Lagos State_x000D_	RCT	Phase-2	2020-09-14	1900-01-01	Recruiting		Infections and Infestations	Adult: 19 Year-44 Year; Middle Aged: 45 Year(s)-64 Year(s); Aged: 65+ Year(s); 80 and over: 80+ Year	Both	18	Year(s)	80	Year(s)	Mainland Hospital; EtiOsa Isolation Centre; Onikan Isolation Centre; General Hospital Gbagada; Lagos University Teaching Hospital; Lekki Isolation Centre	Yaba; Lagos; Lagos; Lagos; Lagos; Lagos	Lagos State Government
An Open-label Clinical Trial of Anti-viral Efficacy and Immune-boosting Effects of Oral Treatment with Black Seed Oil in Patients with Corona Virus Disease (COVID-19)_x000D_ _x000D_	RCT	Phase-3	1900-01-01	1900-01-01	Not yet recruiting		Infections and Infestations	Adult: 19 Year-44 Year; Middle Aged: 45 Year(s)-64 Year(s); Aged: 65+ Year(s); Adolescent: 13 Year-18 Year; 80 and over: 80+ Year	Both	18	Year(s)	80	Year(s)	Mainland Hospital Yaba	Yaba Lagos	Lagos State Government
A Randomized, Open Label Trial to Investigate the Efficacy and Safety of Nitazoxanide Plus Atazanavir/Ritonavir for the Treatment of COVID-19: a Pilot Study	RCT	Phase-2	1900-01-01	1900-01-01	Not yet recruiting	https://clinicaltrials.gov/ct2/show/NCT04459286	Infections and Infestations; Respiratory	Adult: 19 Year-44 Year; Middle Aged: 45 Year(s)-64 Year(s); Aged: 65+ Year(s)	Both	18	Year(s)	75	Year(s)	Infectious Disease Hospital; COVID19 Isolation and Treatment Centre; State Specialist Hospital	Ibadan; Ile Ife; Osogbo	Obafemi Awolowo University
Tranexamic acid for reducing blood loss following vaginal delivery: a double-blind randomized placebo controlled trial.	RCT	Phase-3	2017-06-03	2017-12-31	Completed	Not yet published	Obstetrics and Gynecology	Adult: 19 Year-44 Year	Female	19	Year(s)	45	Year(s)	Alex Ekwueme Federal University Teaching Hospital Abakaliki	Abakaliki
MISOPROSTOL VERSUS NO MISOPROSTOL IN REDUCING BLOOD LOSS DURING MYOMECTOMY IN ENUGU: A RANDOMIZED CONTROLLED TRIAL	RCT	Phase-3	2019-02-01	2019-08-30	Completed		Haematological Disorders; Obstetrics and Gynecology	Adult: 19 Year-44 Year; Middle Aged: 45 Year(s)-64 Year(s)	Male	19	Year(s)	49	Year(s)	University of Nigeria Teaching Hospital	Enugu	College of Medicine University of Nigeria ItukuOzalla Campus and African Research League
Intravenous versus oral iron for iron deficiency anemia in pregnant Nigerian women (IVON): an open label, randomized controlled trial	RCT	Phase-3	2021-08-09	1900-01-01	Closed to recruitment,follow-up continuing		Haematological Disorders; Nutritional, Metabolic, Endocrine; Pregnancy and Childbirth; Obstetrics and Gynecology	Adult: 19 Year-44 Year	Female	15	Year(s)	49	Year(s)	Lagos University Teaching Hospital; Lagos Island Maternity Hospital; Mother and Child Centre Amuwo Odofin; Simpson Primary Health Centre Ebute Metta; Iwaya Primary Health Centre Yaba; Aminu Kano Teaching Hospital; Sheikh Jeddah General Hospital; Nuhu Bammali General Hospital; Kumbotsu Comprehensive Primary Health Centre; Sharada Primary Health Centre; Kabuga Comprehensive Primary Health Centre	Lagos; Lagos ; Lagos; Lagos; Lagos; Kano; Kano; Kano; Kano; Kano; Kano	University of Lagos
A clinical trial of Rida, a polyherbal supplement, in hypertension, diabetes, and arthritis	RCT	Phase-2	2020-07-15	2020-11-25	Closed to recruitment,follow-up continuing		Circulatory System; Musculoskeletal Diseases	Adult: 19 Year-44 Year; Middle Aged: 45 Year(s)-64 Year(s); Aged: 65+ Year(s); 80 and over: 80+ Year	Both	18	Year(s)	80	Year(s)	General hospital ogbomoso	Ogbomoso	Oyadeyi Ayodele
EFFECT OF INTRAVENOUS TRANEXAMIC ACID IN REDUCING BLOOD LOSS DURING AND AFTER ELECTIVE CAESAREAN SECTION IN THE UNIVERSITY OF PORT HARCOURT TEACHING HOSPITAL: A RANDOMIZED CONTROLLED STUDY	RCT	Phase-4	2020-07-01	2021-01-01	Completed		Obstetrics and Gynecology	Adult: 19 Year-44 Year	Female	20	Year(s)	40	Year(s)	UNIVERSITY OF PORT HARCOURT TEACHING HOSPITAL	PORT HARCOURT
EVALUATION OF THE INHIBITORY ACTIVITIES OF SILYMARIN AGAINST SARS-CoV-2 . COVID-19	RCT	Phase-2	1900-01-01	1900-01-01	Not yet recruiting	https://www.biorxiv.org/content/10.1101/2020.03.31.017657v2	Infections and Infestations	Preschool Child: 2 Year-5 Year; Child: 6 Year-12 Year; Adolescent: 13 Year-18 Year; Adult: 19 Year-44 Year; Middle Aged: 45 Year(s)-64 Year(s); Aged: 65+ Year(s); 80 and over: 80+ Year	Both	6	Week(s)	99	Year(s)	Jos University Teaching Hospital; Plateau State Specialist Hospital	Jos; Jos	Africa Centre of Excellence in Phytomedicine Research and Development ACEPRD; Jos University Teaching Hospital
A Phase 3, Multicenter, Randomized, Double-Blind, Placebo-Controlled Trial To Evaluate the Efficacy of Voxelotor for the Treatment of Leg Ulcers in Patients with Sickle cell Disease	RCT	Phase-3	1900-01-01	1900-01-01	Not yet recruiting		Genetic Diseases; Paediatrics	Adolescent: 13 Year-18 Year; Adult: 19 Year-44 Year; Middle Aged: 45 Year(s)-64 Year(s); Aged: 65+ Year(s); 80 and over: 80+ Year	Both	12	Year(s)	100	Year(s)	Strathmore University; Lagos University Teaching Hospital Haematology; Barau Dikko Teaching Hospital Kaduna State University; University of Nigeria; KEMRI CRDR; Haematology and Blood Transfusion Unit Department of Human Pathology; KEMRI CCR Butere County Hospital; Aminu Kano Teaching Hospital; University of Abuja; University of Calabar Teaching Hospital	Kisumu; Surulere; Kaduna; Enugu; Nairobi; Nairobi; Butere; Kano; Abuja; Calabar	Global Blood Therapeutics Inc
SERUM PNEUMOCOCCAL IgG LEVELS IN INFANTS OF MOTHERS VACCINATED WITH PNEUMOCOCCAL CONJUGATE VACCINE IN THE THIRD TRIMESTER	RCT	Phase-1	1900-01-01	1900-01-01	Recruiting		Infections and Infestations	Adult: 19 Year-44 Year; Adolescent: 13 Year-18 Year	Both	18	Year(s)	40	Year(s)	General Hospital Ifako Ijaiye MCC	Agege
A Multi-Center, Open- Label, Randomized, Controlled Clinical Trial of the Efficacy of Ivermectin for the Treatment and Prophylaxis of COVID-19	RCT	Phase-3	2021-02-03	2022-02-03	Stopped early/ terminated		Infections and Infestations	Adult: 19 Year-44 Year; Middle Aged: 45 Year(s)-64 Year(s); Aged: 65+ Year(s); 80 and over: 80+ Year; Adolescent: 13 Year-18 Year	Both	18	Year(s)	85	Year(s)	Mainland Hospital ; Federal Medical Centre	Yaba ; Abeokuta	LAGOS STATE MINISTRY OF HEALTH
Double Blind, Community-based, Randomized Controlled Trial on the Use of Ivermectin as Post Exposure Chemo-prophylaxis for COVID-19 among High Risk Individuals in Lagos (IVERPEPCOV) COVID-19	RCT	Phase-2	2021-03-08	2021-10-31	Not yet recruiting	www.npmcnjonline.org	Infections and Infestations	Adult: 19 Year-44 Year; Middle Aged: 45 Year(s)-64 Year(s); Aged: 65+ Year(s); 80 and over: 80+ Year	Both	18	Year(s)	85	Year(s)	LAGOS UNIVERSITY TEACHING HOSPITAL; MUSHIN COMMUNITY	LAGOS; LAGOS	FEDERAL GOVERMENT OF NIGERIA
A Multi-Center, Open-Label, Randomized, Controlled Clinical Trial of the Efficacy of Ivermectin for the Treatment and Prophylaxis of COVID-19	RCT	Phase-3	1900-01-01	1900-01-01	Not yet recruiting		Infections and Infestations	Adult: 19 Year-44 Year; Middle Aged: 45 Year(s)-64 Year(s); Aged: 65+ Year(s); 80 and over: 80+ Year; Adolescent: 13 Year-18 Year	Both	18	Year(s)	80	Year(s)	Mainland Infectious Disease Hospital Yaba	Lagos	Lagos State Ministry of Health
A Randomized Controlled Double-Blind Trial for Prevention of Recurrent Ischemic Priapism in Men with Sickle Cell Disease: A Pilot Study. Priapism in Nigeria (PIN) Trial	RCT	Phase-2	2021-07-01	1900-01-01	Not yet recruiting	https://ashpublications.org/bloodadvances/article/4/14/3277/461435/Men-with-sickle-cell-disease-experience-greater	Genetic Diseases; Haematological Disorders; Urological and Genital Diseases	Adult: 19 Year-44 Year	Male	18	Year(s)	40	Year(s)	Aminu Kano Teaching Hospital	Kano	Vanderbilt University Medical Centre
COVIP-Plus AntiSnake Venom Vaccine Double-Blind Randomized Control Phase-1 Trial in Nigeria	RCT	Phase-1	1900-01-01	1900-01-01	Active, not recruiting		Other	Adult: 19 Year-44 Year; Middle Aged: 45 Year(s)-64 Year(s); Adolescent: 13 Year-18 Year; Aged: 65+ Year(s); Adult: 19 Year-44 Year; Middle Aged: 45 Year(s)-64 Year(s)	Both; Both	18	Year(s)	75	Year(s)	Jos University Teaching Hospital Comprehensive Health Centre; Snakebite Treatment Hospital and Research Centre; Snakebite Treatment Hospital and Research Centre	Langtang ; Kaltungo; Kaltungo	Africa Centre of Excellence in Phytomedicine Research and Development University of Jos
Effects of moderate-intensity aerobic exercise training on cardiorespiratory parameters among stroke survivors: A randomized controlled trial comparing cycling ergometer with treadmill	RCT	Phase-4	2021-04-26	2021-10-26	Completed		Respiratory	Adult: 19 Year-44 Year; Middle Aged: 45 Year(s)-64 Year(s)	Both	19	Year(s)	65	Year(s)	Murtala Mohammed specialist hospital kano	Kano
Effect of Sexuality Education Programme on Secondary School Studentsâ€™ STI and HIV knowledge, Attitude and Risk Behaviors in Adamawa State	CCT	Phase-2	2021-04-05	2021-11-01	Completed		Infections and Infestations	Adolescent: 13 Year-18 Year	Both	15	Year(s)	19	Year(s)	Adamawa State secondary schools	Yola
Adjunctive Uterine Incision compression versus tourniquet alone for reduction of blood loss during abdominal myomectomy; a randomized controlled trial	RCT	Phase-3	2021-03-08	1900-01-01	Recruiting	https://scholar.google.com/citations?user=S_DxVMcAAAAJ&hl=en&authuser=1	Obstetrics and Gynecology	Adult: 19 Year-44 Year	Female	18	Year(s)	45	Year(s)	Babcock University Teaching Hospital; Federal Medical Centre Abeokuta; Olabisi Onabanjo University Teaching Hospital Sagamu	Ilisan Remo; Abeokuta; Sagamu	Babcock University
Optimzing Antivenom Therapy Among Carpet Viper Envenomed Children in Northeastern Nigeria	RCT	Phase-4	2021-07-01	2021-11-30	Not yet recruiting		Injury, Occupational Diseases, Poisoning	Infant: 1 Month-23 Month; Preschool Child: 2 Year-5 Year; Child: 6 Year-12 Year	Both	12	Month(s)	12	Year(s)	Snakebite Research and Treatment Hospital	Kaltungo Gombe State	Venom Antivenom Research Project Bayero University Kano
A Randomized Controlled Trial Assessing the Efficacy and Safety Profile of Oral Ziliv Among Patients with Hepatic Disease Attending the Gastrointestinal Clinic of the Lagos University Teaching Hospital, Idi-Araba	RCT	Phase-4	2021-06-03	2021-12-10	Recruiting		Digestive System; Other	Adult: 19 Year-44 Year; Middle Aged: 45 Year(s)-64 Year(s); Aged: 65+ Year(s); 80 and over: 80+ Year	Both	18	Year(s)	80	Year(s)	Lagos University Teaching Hospital	Lagos	Zifam Pinnacle Nigeria Ltd
A COMPARATIVE RANDOMIZED CLINICAL TRIAL OF IVERMECTIN _x000B_VERSUS HYDROXYCHLOROQUINE, IVERMECTIN, AND AZITHROMYCIN_x000B_(HIA TRIPLE THERAPY) IN COVID- 19 IN NIGERIA.	RCT	Phase-2	2021-05-15	2021-07-07	Completed	www.abujacovid.com	Infections and Infestations	Adult: 19 Year-44 Year; Adolescent: 13 Year-18 Year; Middle Aged: 45 Year(s)-64 Year(s); Aged: 65+ Year(s); 80 and over: 80+ Year	Both	16	Year(s)	80	Year(s)	University of Abuja Teaching Hospital	Gwagwalada	Rachel eye Center
Molecular Surveillance of Artemisinin Resistance Markers and Impact on Treatment Outcome in Patients with Acute Uncomplicated Plasmodium falciparum Malaria in South-West Nigeria_x000D_	RCT	Phase-4	2021-06-29	1900-01-01	Recruiting		Infections and Infestations	Preschool Child: 2 Year-5 Year; Child: 6 Year-12 Year; Infant: 1 Month-23 Month; Adolescent: 13 Year-18 Year	Both	1	Year(s)	15	Year(s)	Institute of Medical Research and Training.	Ibadan
Long-term Effects of Combined Chain Exercises plus Kinesio Taping Compared with Combined Chain Exercises Alone in Knee Osteoarthritis: A Randomized Clinical Trial	RCT	Phase-3	2021-09-06	2022-09-06	Completed		Musculoskeletal Diseases	Middle Aged: 45 Year(s)-64 Year(s); Aged: 65+ Year(s)	Both	50	Year(s)	75	Year(s)	Federal Medical Centre Nguru	Nguru
Long-term Effects of Integrated Neuromuscular Inhibition Technique Compared with Positional Release Technique Or Stretching Exercises for Individuals with Piriformis Syndrome: A Randomized Controlled Trial	RCT	Phase-4	2021-09-06	2022-09-06	Not yet recruiting		Musculoskeletal Diseases	Adult: 19 Year-44 Year; Middle Aged: 45 Year(s)-64 Year(s); Aged: 65+ Year(s)	Both	19	Year(s)	65	Year(s)	Federal Medical Centre Nguru	Nguru
Effects of a Structured Physical Activity Program in the Prevention of Sleep Insufficiency and Musculoskeletal Pain Among Adolescents in Nigeria	RCT	Phase-2	2021-09-01	2021-11-01	Recruiting		Mental and Behavioural Disorders; Musculoskeletal Diseases	Adolescent: 13 Year-18 Year	Both	12	Year(s)	17	Year(s)	Government secondary school	Kano
Effect of Vitamin B-complex on Oral Mucosa and Oral Health Related Quality of Life among Postmenopausal Women: Randomized Trial	RCT	Phase-4	1900-01-01	1900-01-01	Not yet recruiting		Oral Health	Middle Aged: 45 Year(s)-64 Year(s); Aged: 65+ Year(s)	Female	55	Year(s)	65	Year(s)	University of Benin Teaching Hospital	Benin City
The effect of different dosage regimens of Tranexamic acid on blood loss in Hemi-Mandibulectomy: A randomized double blind study	RCT	Phase-4	2019-01-02	2021-03-31	Completed		Oral Health	Adult: 19 Year-44 Year; Middle Aged: 45 Year(s)-64 Year(s)	Both	18	Year(s)	64	Year(s)	University of Benin Teaching Hospital	Benin City
A Phase 2/3, Randomized, Multicenter Study of GBT021601 Administered Orally to Participants with Sickle Cell Disease and an Open- Label Pharmacokinetics Study in Pediatric Participants with Sickle Cell Disease.	RCT	Phase-2	1900-01-01	1900-01-01	Not yet recruiting		Haematological Disorders	Adult: 19 Year-44 Year; Middle Aged: 45 Year(s)-64 Year(s); Infant: 1 Month-23 Month; Preschool Child: 2 Year-5 Year; Child: 6 Year-12 Year; Adolescent: 13 Year-18 Year	Both	6	Month(s)	65	Year(s)	Lagos University Teaching Hospital; Aminu Kano Teaching Hospital ; University of Ibadan University College Hospital ; Kenya Medical Research Institute ; KEMRI CRDR SIAYA SITE ; Center for Research in Therapeutic Sciences Strathmore University Medical Centre; Gertrudes Childrens Hospital ; Tororo General Hospital Infectious Disease Research Collaboration; Makerere University College of Health Scie…	Surulere; Kano city ; Ibadan; Nairobi; Siaya; Nairobi; Nairobi; Kampala; Kampala; Mbale	Global Blood Therapeutics Inc.
A randomized controlled clinical trial using alpha-tocopherol and ascorbic acid in the treatment of moderate traumatic brain injury	RCT	Phase-3	2018-10-01	2020-07-06	Completed		Surgery	Adolescent: 13 Year-18 Year; Adult: 19 Year-44 Year; Middle Aged: 45 Year(s)-64 Year(s); Aged: 65+ Year(s); 80 and over: 80+ Year	Both	16	Year(s)	100	Year(s)	Jos University Teaching Hospital	Jos Plateau State
PRE-OPERATIVE VERSUS POST-OPERATIVE MISOPROSTOL USE DURING CAESAREAN SECTION;A MULTI-CENTRE RANDOMIZED CONTROLLED TRIAL.	RCT	Phase-3	2022-01-02	2022-12-23	Completed		Obstetrics and Gynecology	Adult: 19 Year-44 Year	Female	19	Year(s)	44	Year(s)	University of Nigeria Teaching Hospital; ESUT Teaching Hospital; Alex Ekwueme Federal Unisversity Teaching Hospital; Bishop Shanahan Hospital	Enugu; Enugu; Abakaliki; Nsukka
Effectiveness of Chlorhexidine vaginal cleansing in reducing postcaesarean surgical site infection and endometritis at two tertiary hospitals in Enugu, Nigeria: a randomized controlled trial	RCT	Phase-3	2018-09-03	2019-06-30	Completed		Pregnancy and Childbirth; Surgery; Obstetrics and Gynecology	Adult: 19 Year-44 Year	Female	19	Year(s)	45	Year(s)	University of Nigeria Teaching Hospital ; Enugu State University of Science and technology Teaching Hospital	Enugu; Enugu	Coal City Dissertation Research Grant Award by Profs Echezona E Ezeanolue and Chima A. Onoka in Collaboration with College of Medicine University of Nigeria Nsukka
LETROZOLE AND METFORMIN VERSUS LETROZOLE ALONE FOR OVULATION INDUCTION IN WOMEN WITH POLYCYSTIC OVARIAN SYNDROME: A RANDOMISED CONTROLLED TRIAL	RCT	Phase-3	2021-04-15	2022-01-03	Completed		Obstetrics and Gynecology	Adult: 19 Year-44 Year	Female	18	Year(s)	40	Year(s)	AMINU KANO TEACHING HOSPITAL	KANO	GENERIX GLOBAL INVESTMENT LIMITED; Mega life science
Comparison of the efficacy of oral Dydrogesterone with Micronized vaginal progesterone for luteal phase support in women undergoing In vitro fertilization (IVF) at the Federal Medical Centre Abuja: a randomized clinical trial	RCT	Phase-3	1900-01-01	1900-01-01	Not yet recruiting		Obstetrics and Gynecology	Adult: 19 Year-44 Year	Female	19	Year(s)	44	Year(s)	Fertility unit of Federal Medical Centre Abuja Nigeria	Abuja	Researcher
PHASE II CLINICAL TRIAL OF MAMA ANTIMALARIAL HERBAL TABLETS IN ADULTS WITH UNCOMPLICATED PLASMODIUM FALCIPARUM MALARIA	RCT	Phase-2	2022-02-14	2022-05-31	Not yet recruiting		Infections and Infestations	Adult: 19 Year-44 Year; Middle Aged: 45 Year(s)-64 Year(s); Adolescent: 13 Year-18 Year; Aged: 65+ Year(s)	Both	18	Year(s)	65	Year(s)	The General Outpatient Department of the Obafemi Awolowo University teaching Hospitals Complex	IleIfe
Safety & Immunogenicity of Fractional Doses of Pfizer, AstraZeneca, and Janssen Covid-19 Vaccines Among Nigerian Adults- A Randomised Non-Inferiority Triple Blind Trial	RCT	Phase-3	1900-01-01	2022-10-28	Not yet recruiting		Infections and Infestations	Adult: 19 Year-44 Year; Middle Aged: 45 Year(s)-64 Year(s); Aged: 65+ Year(s)	Both	18	Year(s)	65	Year(s)	Nigerian Institute of Medical Research ; National Pharmaceutical Research and Development ; Delta State University Teaching Hospital; Nnamdi Azikiwe University Teaching Hospital; Aminu Kano University Teaching Hospital	Yaba Lagos; Abuja; Oghara Delta state ; Nnewi Anambra State ; Kano	Nigeria Federal Ministry of health
Efficacy And Safety of Levamisole in African Children With Idiopathic Frequent Relapsing And Steroid Dependent Nephrotic Syndrome: A Protocol For A Double-Blinded, Standard of Care-Controlled Randomized Trial (ESOLAC TRIAL)	RCT	Phase-4	2022-03-01	2023-09-30	Active, not recruiting	www.themping.org	Paediatrics; Kidney Disease	Preschool Child: 2 Year-5 Year; Child: 6 Year-12 Year; Adolescent: 13 Year-18 Year	Both	1	Year(s)	18	Year(s)	University of Nigerian Teaching Hospital; University College Hospital Ibadan; University of Uyo Teaching Hospital; Rivers State University Teaching Hospital	Enugu; Ibadan; Uyo; Port Harcourt	The Molecular Pathology Institute
Evaluation of canine retraction rate in adult orthodontic patients using miniscrew-facilitated micro osteoperforation: a split-mouth randomized clinical study	RCT	Phase-4	2020-06-01	2021-12-15	Completed		Oral Health	Adolescent: 13 Year-18 Year; Adult: 19 Year-44 Year	Both	18	Year(s)	33	Year(s)	Orthodontic clinic University of Benin Teaching Hospital	Benin
Comparative effectiveness of self management over clinician guided management techniques in the management of lumbar radiculopathy.	RCT	Phase-1	2022-07-15	2022-10-26	Active, not recruiting		Musculoskeletal Diseases	Adult: 19 Year-44 Year; Middle Aged: 45 Year(s)-64 Year(s)	Both	18	Year(s)	65	Year(s)	Aminu Kano Teaching Hospital	Kano
EFFICACY OF VAGINAL MISOPROSTOL AND CERVICAL FOLEY CATHETER VERSUS VAGINAL MISOPROSTOL ALONE ON TERM PREGNANCY LABOUR INDUCTION IN ENUGU: A RANDOMIZED CONTROLLED TRIAL	RCT	Phase-3	2022-03-01	2022-10-07	Completed		Obstetrics and Gynecology	Adult: 19 Year-44 Year	Female	19	Year(s)	44	Year(s)	University of Nigeria Teaching Hospital; ESUT Teaching Hospital; Annunciation Specialist Hospital	Enugu; Enugu; Enugu
Effectiveness of Psychoeducation based stigma intervention among adolescents living with HIV	RCT	Phase-3	1900-01-01	1900-01-01	Completed		Infections and Infestations	Adolescent: 13 Year-18 Year	Both	10	Year(s)	19	Year(s)	UCH APIN adolescent clinic	Ibadan
THE EFFECTS OF EXERCISE ON THE HEALTH PROFILE OF POSTMENOPAUSAL WOMEN	RCT	Phase-2	2022-04-01	2022-05-13	Completed		Circulatory System; Mental and Behavioural Disorders; Musculoskeletal Diseases; Respiratory	Aged: 65+ Year(s)	Female	60	Year(s)	200	Year(s)	St Mary Catholic church Enugu; St Joseph Catholic church Emene	Enugu; ENUGU
COMPARISON BETWEEN THE EFFECTS OF LOW-LEVEL LASER THERAPY AND CRYOTHERAPY ON POST-ENDODONTIC PAIN - A RANDOMISED CONTROLLED CLINICAL TRIAL	RCT	Phase-3	1900-01-01	1900-01-01	Not yet recruiting		Oral Health	Adult: 19 Year-44 Year; Middle Aged: 45 Year(s)-64 Year(s); Aged: 65+ Year(s)	Both	18	Year(s)	75	Year(s)	Lagos University Teaching Hospital	Lagos
A RANDOMISED CONTROLLED STUDY OF INTRAMUSCULAR ACETAMINOPHEN- DICLOFENAC VERSUS ACETAMINOPHEN-PENTAZOCINE FOR PAIN RELIEF DURING MANUAL VACUUM ASPIRATION IN UNIVERSITY OF MAIDUGURI TEACHING HOSPITAL	RCT	Phase-1	2022-04-25	2022-08-31	Closed to recruitment,follow-up continuing		Pregnancy and Childbirth	Adolescent: 13 Year-18 Year; Adult: 19 Year-44 Year; Middle Aged: 45 Year(s)-64 Year(s)	Female	15	Year(s)	55	Year(s)	UNIVERSITY OF MAIDUGURI TEACHING HOSPITAL MAIDUGURIBAMA BORNO STATE NIGERIA.	MAIDUGURI
A Phase 2 Randomized, Double-Blinded, Placebo-Controlled Clinical Trial to Evaluate the Safety, Tolerability and Immunogenicity of rVSVâˆ†G-LASV-GPC Vaccine in Adults and Children Residing in West Africa.	RCT	Phase-2	1900-01-01	1900-01-01	Not yet recruiting		Infections and Infestations	Infant: 1 Month-23 Month; Preschool Child: 2 Year-5 Year; Child: 6 Year-12 Year; Adolescent: 13 Year-18 Year; Adult: 19 Year-44 Year; Middle Aged: 45 Year(s)-64 Year(s); Aged: 65+ Year(s)	Both	18	Month(s)	70	Year(s)	John F Kennedy Medical Center ; Walter Reed Program ; Kenema Government Hospital	Monrovia; Abuja; Kenama	IAVI
FEDERAL INSTITUTE OF INDUSTRIAL RESEARCH OSHODI-DEVELOPED READY-TO-USE- THERAPEUTIC FOODS (FIIRO-RUTF) FOR THE MANAGEMENT OF SEVERE ACUTE MALNUTRITION IN UNDER-FIVE CHILDREN AT TWO MAJOR HOSPITALS IN ABEOKUTA NIGERIA	RCT	Phase-3	1900-01-01	1900-01-01	Stopped early/ terminated		Nutritional, Metabolic, Endocrine; Paediatrics	Infant: 1 Month-23 Month; Preschool Child: 2 Year-5 Year	Both	6	Month(s)	5	Year(s)	Federal Medical centre ; Sacred Heart Hospital Lantoro Abeokuta	Abeokuta; Abeokuta	Federal Insitute of Industrial Research Oshodi
EFFECT OF TELEREHABILITATION-BASED CORE-STABILITY EXERCISE ON PAIN-RELATED DISABILITY, PAIN SELF-EFFICACY AND PSYCHOLOGICAL FACTORS IN PATIENTS WITH NON-SPECIFIC CHRONIC LOW BACK PAIN.	RCT	Phase-3	2022-01-07	2022-06-10	Completed		Musculoskeletal Diseases	Adult: 19 Year-44 Year; Middle Aged: 45 Year(s)-64 Year(s); Aged: 65+ Year(s)	Both	18	Year(s)	75	Year(s)	National Orthopedic hospital Lagos.	Lagos
An Open-Label Extension Study of Voxelotor Administered Orally to Pediatric Participants with Sickle Cell Disease Who Have Participated in Voxelotor Clinical Trials	CCT	Phase-3	1900-01-01	1900-01-01	Not yet recruiting		Haematological Disorders; Infections and Infestations; Paediatrics	Infant: 1 Month-23 Month; Preschool Child: 2 Year-5 Year; Child: 6 Year-12 Year; Adolescent: 13 Year-18 Year	Both	6	Month(s)	18	Year(s)	University of Nigeria Teaching Hospital; Lagos University Teaching Hospital ; University College Hospital; Aminu Kano Teaching Hospital; Barau Dikko Teaching Hospital Kaduna State University; Komfo Anokye Teaching Hospital; University of Ghana Medical School College of Health Sciences Korle Bu Teaching Hospital; Gertrudes Childrens Hospital; University of Calabar Teaching Hospital; Centre of Exce…	Enugu; Lagos; Ibadan; Kano; Kaduna; Kumasi; Accra; Nairobi; Calabar; Abuja; Nairobi; Nairobi; Kisumu; Nairobi; Butere	Global Blood Therapeutics inc
Telerehabilitation-Based Exercises with or without Transcranial Direct Current Stimulation (tDCS) for Improving Pain, Motor and Cognitive Function in Older Adults Patients with Cognitively-Impaired-Stroke: A Randomized Controlled Trial Study.	RCT	Phase-3	2022-10-03	1900-01-01	Not yet recruiting		Nervous System Diseases	Middle Aged: 45 Year(s)-64 Year(s); Aged: 65+ Year(s)	Both	55	Year(s)	80	Year(s)	Uniosun Teaching Hospital	Osogbo
A Multicenter, Double-blind, Randomized, Placebo-Controlled, Phase II/III Study to Evaluate the Efficacy, Safety and Pharmacokinetics of JT001 (VV116) for the Early Treatment of Coronavirus Disease 2019 (COVID-19) in Participants with Mild to Moderate COVID-19	RCT	Phase-3	1900-01-01	1900-01-01	Not yet recruiting		Respiratory	Adult: 19 Year-44 Year; Middle Aged: 45 Year(s)-64 Year(s); Aged: 65+ Year(s); 80 and over: 80+ Year	Both	18	Year(s)	80	Year(s)	University of Calabar Teaching Hospital	Calabar	Shanghai JunTop Biosciences Co LTD
The effect of honey on postoperative sequelae and oral health-related quality of life after impacted mandibular third molar surgery: a randomized controlled study_x000D_ _x000D_	RCT	Phase-4	2022-01-11	2022-07-30	Completed		Oral Health	Adult: 19 Year-44 Year	Both	18	Year(s)	45	Year(s)	UNIVERSITY OF BENIN TEACHING HOSPITAL	BENIN
Oral Clindamycin compared with metronidazole in the treatment of Bacterial vaginosis in pregnant women attending antenatal clinic in the university of Uyo teaching hospital,Uyo, Akwa Ibom State, Nigeria	RCT	Phase-3	2022-02-01	1900-01-01	Closed to recruitment,follow-up continuing	Pubmed	Obstetrics and Gynecology	Adult: 19 Year-44 Year	Female	18	Year(s)	45	Year(s)	University of Uyo teaching hospital	Uyo
THE EFFICACY OF MOISTURIZERS IN RESTORING HYDRATION,SKIN pH, AND REDUCING TRANS-EPIDERMAL WATER LOSS(TEWL) IN PATIENTS WITH ATOPIC DERMATITIS	CCT	Phase-2	2022-08-01	2023-03-31	Recruiting		Skin and Connective Tissue Diseases	Adult: 19 Year-44 Year; Middle Aged: 45 Year(s)-64 Year(s); Aged: 65+ Year(s)	Both	19	Year(s)	80	Year(s)	Lagos University Teaching Hospital Dermatology Clinic.	Lagos	University of Lagos
RECTAL VERSUS INTRAMUSCULAR DICLOFENAC SODIUM FOR PAIN RELIEF AFTER CAESAREAN SECTION: A SINGLE BLIND RANDOMISED CONTROL STUDY	RCT	Phase-3	1900-01-01	1900-01-01	Not yet recruiting		Pregnancy and Childbirth	Adult: 19 Year-44 Year	Female	19	Year(s)	44	Year(s)	FEDERAL MEDICAL CENTRE KEFFI NASARAWA STATE	KEFFI
A Phase 2 Open-label Study to Evaluate the Activity of Etavopivat on Transcranial Doppler Velocities in Pediatric Patients with Sickle Cell Disease who are at Increased Risk for Primary Stroke	CCT	Phase-2	1900-01-01	1900-01-01	Not yet recruiting		Haematological Disorders	Child: 6 Year-12 Year; Adolescent: 13 Year-18 Year	Both	12	Year(s)	16	Year(s)	Aminu Kanu Teaching Hospital; Lagos University Teaching Hospital; The University of Ibadan University College Hospital	Kanu; Lagos; Ibadan	Forma Therapeutics Inc
RANDOMIZED CONTROLLED STUDY COMPARING ORAL MISOPROSTOL_x000D_ WITH INTRAMUSCULAR OXYTOCIN IN ACTIVE MANAGEMENT OF THIRD _x000D_ STAGE OF LABOUR.	RCT	Phase-4	2017-10-02	2018-03-30	Completed		Other	Adolescent: 13 Year-18 Year; Adult: 19 Year-44 Year	Female	18	Year(s)	35	Year(s)	Federal Medical Centre Bida Nigeria.	Bida
A Randomized, Double-Blind, Placebo Controlled Phase 2 Study to assess the safety and efficacy of a combination of Tadalafil, Silodosin and Paroxetine HCI CR use concurrently for Premature Ejaculation (PE)	RCT	Phase-2	1900-01-01	1900-01-01	Not yet recruiting		Mental and Behavioural Disorders	Adult: 19 Year-44 Year	Male	18	Year(s)	49	Year(s)	federal neuropsychiatric hospital Yaba	yaba	zyvran pharmaceuticals
Comparative study of the effects of early and delayed cord clamping on haematocrit and serum bilirubin among term neonates at Benue State University Teaching Hospital, Makurdi	RCT	Phase-4	2021-10-01	2022-09-30	Completed		Pregnancy and Childbirth	New born: 0 Day-1 Month	Both	0	Day(s)	1	Day(s)	Benue State University Teaching Hospital Makurdi Nigeria	Makurdi
RANDOMISED CONTROLLED TRIAL OF INTRAMUSCULAR PENTAZOCINE VERSUS INTRAMUSCULAR DICLOFENAC FOR PAIN RELIEF DURING MANUAL VACUUM ASPIRATION AT FEDERAL TEACHING HOSPITAL KATSINA.	RCT	Phase-1	2020-08-10	2022-05-05	Completed		Obstetrics and Gynecology	Adolescent: 13 Year-18 Year; Adult: 19 Year-44 Year	Female	22	Year(s)	34	Year(s)	FEDERAL TEACHING HOSPITAL KATSINA.	KATSINA
COMPARISON OF ONCE WEEKLY IRON SUPPLEMENTATION _x000D_ WITH DAILY REGIMEN IN PREVENTING ANAEMIA AMONG _x000D_ ANTENATAL ATTENDEES IN AWKA, SOUTHEAST NIGERIAâ€“ A RANDOMIZED CONTROL STUDY	RCT	Phase-2	2022-12-24	1900-01-01	Recruiting		Haematological Disorders	Adult: 19 Year-44 Year	Female	19	Year(s)	49	Year(s)	Chukwuemeka Odumegwu Ojukwu University Teaching Hospital	Awka
COMPARISON OF PRE-EMPTIVE PARACETAMOL, IBUPROFEN, AND PLACEBO ADMINISTRATION IN REDUCING POST-OPERATIVE PAIN IN DENTOALVEOLAR EXTRACTION AT THE UNIVERSITY OF BENIN TEACHING HOSPITAL, BENIN CITY.	RCT	Phase-4	2021-02-22	2022-02-21	Completed		Oral Health	Adult: 19 Year-44 Year; Middle Aged: 45 Year(s)-64 Year(s); Aged: 65+ Year(s)	Both	18	Year(s)	75	Year(s)	Universtity of Benin Teaching Hospital	Benin
COMPARATIVE STUDY ON THE EFFICACY OF INTRALESIONAL MITOMYCIN C TO INTERFERON ALPHA-2B IN THE MANAGEMENT OF PRIMARY PTERYGIUM AT THE EYE CLINIC OF LAGOS STATE UNIVERSITY TEACHING HOSPITAL, IKEJA	RCT	Phase-4	1900-01-01	1900-01-01	Recruiting		Eye Diseases	Adult: 19 Year-44 Year; Middle Aged: 45 Year(s)-64 Year(s)	Both	18	Year(s)	64	Year(s)	Lagos State University Teaching Hospital Eye clinic	Lagos

## Sheet: Infant clinical trials
OfficialScientificTitle	TrialType	TrialPhase	ActualStartDate	CompletionDate	RecruitmentStatus	PublicationURL	Diseases	AgeGroup	Gender	MinAge	MinAgeType	MaxAge	MaxAgeType	RecruitmentCentreName	RecruitmentCentreCity	SponsorName
Randomized Controlled Trial on the Effectiveness of Silver Diamine Fluoride in Arresting Caries in Children in Lagos Southwest Nigeria	RCT	Phase-3	2020-01-06	2020-08-12	Not yet recruiting		Oral Health	Preschool Child: 2 Year-5 Year; Child: 6 Year-12 Year	Both	3	Year(s)	10	Year(s)	Valentina Montessori Nursery and Primary School; Abimbola Gibson Memorial Primary School; Ambrose Nursery and Primary School; Doseg Nursery and Primary School ; Ajao Estate Primary School; Tender Lilies Star Montessori School; Ronnie Carrie School; Redwood Academy	Gbagada; Surulere ; Lekki; Festac; Ikeja; Somolu; Badagry; Isolo
Standardized Corn-Soy Blend with Nutrition Education versus Nutrition Education Alone in Community-based Management of Children Under Five Years of Age with Moderate Acute Malnutrition: A Randomized Controlled Clinical Trial_x000D_ _x000D_	RCT	Phase-4	1900-01-01	1900-01-01	Not yet recruiting		Nutritional, Metabolic, Endocrine	Infant: 1 Month-23 Month; Preschool Child: 2 Year-5 Year	Both	6	Month(s)	59	Month(s)	Primary Health Centre Ndon Ebom; Primary Health Centre Mbak Etoi	Uruan; Uyo	University of Uyo
A Randomised, Double Blind, Parallel Group, Multicentre, Phase III Study to Evaluate the Effect of Ticagrelor versus Placebo in Reducing the Number of Vaso-Occlusive Crises in Paediatric Patients Aged 6 Months to <18 Years with Sickle Cell Disease (HESTIA5)	RCT	Phase-3	1900-01-01	1900-01-01	Not yet recruiting		Haematological Disorders	Infant: 0 Month-23 Month; Infant: 1 Month-23 Month; Preschool Child: 2 Year-5 Year; Child: 6 Year-12 Year; Adolescent: 13 Year-18 Year	Both	6	Month(s)	17	Year(s)	Lagos University Teaching Hospital; Department of Paediatrics University of Calabar Teaching Hospital; University of Abuja Teaching Hospital; Nigeria Teaching Hospital; NIMR Tanga Centre; National Institute for Medical Research Mbeya Medical Research Center NIMR MMRC; KorleBu Teaching Hospital Child Health ; Kintampo Health Research Center ; Navrongo Health Research Center ; University of Health …	Lagos; Calabar; Gwagwalada; Enugu; Tanga City; Mbeya; Accra ; Kintampo ; Navrongo ; Ho; Kampala; Nairobi; Siaya; Nairobi; Kisumu; Kombewa; Nairobi	AstraZeneca AB
EFFECT OF PARENTAL PRESENCE ON ANXIETY DURING INDUCTION OF ANAESTHESIA IN CHILDREN UNDERGOING ELECTIVE DAY CASE SURGERY	RCT	Phase-0	2020-10-01	2020-12-31	Active, not recruiting		Surgery; Paediatrics	Preschool Child: 2 Year-5 Year; Child: 6 Year-12 Year; Adolescent: 13 Year-18 Year	Both	2	Year(s)	15	Year(s)	OBAFEMI AWOLOWO UNIVERSITY TEACHING HOSPITALS COMPLEX	ILEIFE
EVALUATION OF THE INHIBITORY ACTIVITIES OF SILYMARIN AGAINST SARS-CoV-2 . COVID-19	RCT	Phase-2	1900-01-01	1900-01-01	Not yet recruiting	https://www.biorxiv.org/content/10.1101/2020.03.31.017657v2	Infections and Infestations	Preschool Child: 2 Year-5 Year; Child: 6 Year-12 Year; Adolescent: 13 Year-18 Year; Adult: 19 Year-44 Year; Middle Aged: 45 Year(s)-64 Year(s); Aged: 65+ Year(s); 80 and over: 80+ Year	Both	6	Week(s)	99	Year(s)	Jos University Teaching Hospital; Plateau State Specialist Hospital	Jos; Jos	Africa Centre of Excellence in Phytomedicine Research and Development ACEPRD; Jos University Teaching Hospital
Optimzing Antivenom Therapy Among Carpet Viper Envenomed Children in Northeastern Nigeria	RCT	Phase-4	2021-07-01	2021-11-30	Not yet recruiting		Injury, Occupational Diseases, Poisoning	Infant: 1 Month-23 Month; Preschool Child: 2 Year-5 Year; Child: 6 Year-12 Year	Both	12	Month(s)	12	Year(s)	Snakebite Research and Treatment Hospital	Kaltungo Gombe State	Venom Antivenom Research Project Bayero University Kano
Molecular Surveillance of Artemisinin Resistance Markers and Impact on Treatment Outcome in Patients with Acute Uncomplicated Plasmodium falciparum Malaria in South-West Nigeria_x000D_	RCT	Phase-4	2021-06-29	1900-01-01	Recruiting		Infections and Infestations	Preschool Child: 2 Year-5 Year; Child: 6 Year-12 Year; Infant: 1 Month-23 Month; Adolescent: 13 Year-18 Year	Both	1	Year(s)	15	Year(s)	Institute of Medical Research and Training.	Ibadan
Efficacy And Safety of Levamisole in African Children With Idiopathic Frequent Relapsing And Steroid Dependent Nephrotic Syndrome: A Protocol For A Double-Blinded, Standard of Care-Controlled Randomized Trial (ESOLAC TRIAL)	RCT	Phase-4	2022-03-01	2023-09-30	Active, not recruiting	www.themping.org	Paediatrics; Kidney Disease	Preschool Child: 2 Year-5 Year; Child: 6 Year-12 Year; Adolescent: 13 Year-18 Year	Both	1	Year(s)	18	Year(s)	University of Nigerian Teaching Hospital; University College Hospital Ibadan; University of Uyo Teaching Hospital; Rivers State University Teaching Hospital	Enugu; Ibadan; Uyo; Port Harcourt	The Molecular Pathology Institute
A Phase 2 Randomized, Double-Blinded, Placebo-Controlled Clinical Trial to Evaluate the Safety, Tolerability and Immunogenicity of rVSVâˆ†G-LASV-GPC Vaccine in Adults and Children Residing in West Africa.	RCT	Phase-2	1900-01-01	1900-01-01	Not yet recruiting		Infections and Infestations	Infant: 1 Month-23 Month; Preschool Child: 2 Year-5 Year; Child: 6 Year-12 Year; Adolescent: 13 Year-18 Year; Adult: 19 Year-44 Year; Middle Aged: 45 Year(s)-64 Year(s); Aged: 65+ Year(s)	Both	18	Month(s)	70	Year(s)	John F Kennedy Medical Center ; Walter Reed Program ; Kenema Government Hospital	Monrovia; Abuja; Kenama	IAVI
FEDERAL INSTITUTE OF INDUSTRIAL RESEARCH OSHODI-DEVELOPED READY-TO-USE- THERAPEUTIC FOODS (FIIRO-RUTF) FOR THE MANAGEMENT OF SEVERE ACUTE MALNUTRITION IN UNDER-FIVE CHILDREN AT TWO MAJOR HOSPITALS IN ABEOKUTA NIGERIA	RCT	Phase-3	1900-01-01	1900-01-01	Stopped early/ terminated		Nutritional, Metabolic, Endocrine; Paediatrics	Infant: 1 Month-23 Month; Preschool Child: 2 Year-5 Year	Both	6	Month(s)	5	Year(s)	Federal Medical centre ; Sacred Heart Hospital Lantoro Abeokuta	Abeokuta; Abeokuta	Federal Insitute of Industrial Research Oshodi
An Open-Label Extension Study of Voxelotor Administered Orally to Pediatric Participants with Sickle Cell Disease Who Have Participated in Voxelotor Clinical Trials	CCT	Phase-3	1900-01-01	1900-01-01	Not yet recruiting		Haematological Disorders; Infections and Infestations; Paediatrics	Infant: 1 Month-23 Month; Preschool Child: 2 Year-5 Year; Child: 6 Year-12 Year; Adolescent: 13 Year-18 Year	Both	6	Month(s)	18	Year(s)	University of Nigeria Teaching Hospital; Lagos University Teaching Hospital ; University College Hospital; Aminu Kano Teaching Hospital; Barau Dikko Teaching Hospital Kaduna State University; Komfo Anokye Teaching Hospital; University of Ghana Medical School College of Health Sciences Korle Bu Teaching Hospital; Gertrudes Childrens Hospital; University of Calabar Teaching Hospital; Centre of Exce…	Enugu; Lagos; Ibadan; Kano; Kaduna; Kumasi; Accra; Nairobi; Calabar; Abuja; Nairobi; Nairobi; Kisumu; Nairobi; Butere	Global Blood Therapeutics inc
Comparative study of the effects of early and delayed cord clamping on haematocrit and serum bilirubin among term neonates at Benue State University Teaching Hospital, Makurdi	RCT	Phase-4	2021-10-01	2022-09-30	Completed		Pregnancy and Childbirth	New born: 0 Day-1 Month	Both	0	Day(s)	1	Day(s)	Benue State University Teaching Hospital Makurdi Nigeria	Makurdi

## Sheet: Infant Clinical Tria Institutio
	Infant Clinical Trials sites/Institutions
1	Lagos University Teaching Hospital
2	University of Calabar Teaching Hospital
3	University of Abuja Teaching Hospital
4	OBAFEMI AWOLOWO UNIVERSITY TEACHING HOSPITALS
5	Jos University Teaching Hospital
6	Benue State University Teaching Hospital Makurdi Nigeria
7	Lagos University Teaching Hospital
8	Plateau State Specialist Hospital
9	Snakebite Research and Treatment Hospital
10	Institute of Medical Research and Training.
11	University of Nigerian Teaching Hospital
12	University of Uyo Teaching Hospital
13	University College Hospital Ibadan
14	Rivers State University Teaching Hospital
15	Aminu Kano Teaching Hospital
16	Kaduna State University
